# Supplementary material for: Metabolic landscape of the tumor microenvironment at single cell resolution
Source: Nat Commun. 2019 Aug 21;10:3763. doi: 10.1038/s41467-019-11738-0 (PMC6704063; doi:10.1038/s41467-019-11738-0)
Supplement: Supplementary file 2 — Supplementary Dataset 1 [file 41467_2019_11738_MOESM2_ESM.xlsx]

## Sheet: Melanoma
Metabolism pathways	Pathway activity scores							P-values associated with pathway activity scores
	B cell	T cell	Malignant	CAF	Macrophage	Endothelial	NK	B cell	T cell	Malignant	CAF	Macrophage	Endothelial	NK
Glycolysis / Gluconeogenesis	0.838979	0.936748	1.19509	1.0459	1.27989	0.776961	0.926428	0	0.0004	0	0.1758	0	0	0.1376
Citrate cycle (TCA cycle)	0.899253	0.825414	1.15497	1.15835	1.15028	0.907884	0.903848	0.0002	0	0	0.0054	0.0008	0.0656	0.0792
Pentose phosphate pathway	0.713632	0.807349	1.12261	1.34362	1.36834	0.862618	0.781831	0	0	0	0.0002	0	0.0324	0.002
Pentose and glucuronate interconversions	0.721642	0.757795	1.35839	1.04313	1.40874	0.895225	0.815076	0	0	0	0.2716	0	0.1546	0.0378
Fructose and mannose metabolism	0.584644	0.900909	1.2219	1.17981	1.42316	0.856711	0.832869	0	0	0	0.0168	0	0.0384	0.0336
Galactose metabolism	0.892752	0.871149	1.29617	1.06219	1.19861	0.875127	0.804005	0.001	0	0	0.1922	0.0058	0.0632	0.0122
Ascorbate and aldarate metabolism	0.544825	0.629016	1.15515	2.43047	0.873779	0.784543	0.582214	0	0	0.0478	0	0.1714	0.092	0.0012
Starch and sucrose metabolism	0.929245	0.877306	1.20064	1.25446	1.02515	0.867048	0.846147	0.0682	0.0002	0	0.019	0.3606	0.1438	0.1234
Amino sugar and nucleotide sugar metabolism	0.663867	0.685799	1.31239	1.52233	1.21634	0.868171	0.731107	0	0	0	0	0	0.0324	0.0002
Pyruvate metabolism	0.901428	0.870277	1.3894	1.0809	0.858732	0.970402	0.928854	0.002	0	0	0.1284	0.007	0.3968	0.245
Glyoxylate and dicarboxylate metabolism	0.946577	0.792136	1.19828	1.22607	1.07127	0.960588	0.805088	0.0394	0	0	0.0026	0.1142	0.322	0.0088
Propanoate metabolism	0.940411	0.902903	1.12403	1.11599	1.00669	0.991807	0.918166	0.0202	0	0	0.0482	0.45	0.5244	0.1844
Butanoate metabolism	0.930699	1.03021	1.05658	1.25265	0.695077	0.901042	1.13374	0.0794	0.3234	0.1644	0.0208	0	0.2164	0.1304
Inositol phosphate metabolism	0.904774	1.00164	1.07343	0.962619	0.906578	1.13212	1.01884	0.0006	0.756	0.0384	0.402	0.0298	0.02	0.2598
Oxidative phosphorylation	0.842107	0.76316	1.27844	1.06424	1.35339	0.93039	0.768275	0	0	0	0.0636	0	0.0606	0
Nitrogen metabolism	1.37939	1.34582	0.658717	0.788068	0.826285	0.810751	1.19097	0	0	0	0.0726	0.048	0.1044	0.1204
Sulfur metabolism	0.590832	0.778311	1.05975	1.05062	1.00679	1.3531	1.16059	0	0	0.2398	0.3276	0.4502	0.0184	0.1534
Fatty acid biosynthesis	0.679328	0.923357	1.7439	1.01487	0.762389	0.812771	1.06338	0	0.0348	0	0.4048	0.0058	0.0882	0.2802
Fatty acid elongation	0.609466	0.731271	1.33641	1.0582	1.18555	1.1915	0.887609	0	0	0	0.2418	0.009	0.0254	0.1516
Fatty acid degradation	0.843052	0.871771	0.878599	1.10081	1.18089	1.02559	1.09929	0	0	0	0.072	0.002	0.3136	0.0772
Synthesis and degradation of ketone bodies	0.633607	0.811783	1.30314	1.68129	0.669102	1.15722	0.743864	0	0	0	0	0	0.104	0.0334
Steroid biosynthesis	0.709527	0.806405	1.50112	1.57603	0.887664	0.725051	0.794204	0	0	0	0	0.088	0.0034	0.0462
Primary bile acid biosynthesis	0.737204	0.783055	1.11403	0.941922	1.3827	1.28617	0.754915	0	0	0.05	0.4042	0.0034	0.032	0.0368
Steroid hormone biosynthesis	0.858027	0.922284	1.04355	0.908771	1.01723	1.16934	1.0808	0.0186	0.05	0.3558	0.3686	0.3924	0.1364	0.2382
Glycerolipid metabolism	0.922984	1.02579	0.97247	0.907397	0.894863	1.01138	1.26512	0.0064	0.2966	0.0886	0.1152	0.018	0.3778	0.0008
Glycerophospholipid metabolism	0.828976	0.891986	1.09945	0.963175	1.17094	1.15519	0.890282	0	0	0	0.3308	0	0.003	0.0536
Ether lipid metabolism	0.885982	0.969803	0.998454	0.892564	0.914417	1.38342	0.955358	0.0006	0.1004	0.3814	0.11	0.0782	0	0.366
Sphingolipid metabolism	0.811966	0.833276	1.07892	1.03842	1.2204	1.15	0.867026	0	0	0.0256	0.276	0.0004	0.035	0.0834
Arachidonic acid metabolism	1.08635	0.855296	1.01186	0.911806	1.15206	1.22876	0.753864	0.164	0.0002	0.557	0.3376	0.09	0.049	0.0316
Linoleic acid metabolism	1.96641	1.34188	0.685248	0.616696	0.782433	0.769816	0.837513	0	0.0072	0.0008	0.0124	0.0984	0.1538	0.3494
alpha-Linolenic acid metabolism	0.897229	1.19457	1.0528	0.882346	1.23421	1.20094	0.537916	0.033	0	0.2202	0.2294	0.0218	0.0674	0
Biosynthesis of unsaturated fatty acids	0.785062	0.961593	1.24886	0.984542	0.957668	1.20419	0.858079	0	0.1142	0	0.5096	0.3144	0.037	0.1426
Purine metabolism	0.961265	0.901516	1.32076	1.09132	0.915401	1.01077	0.798978	0.012	0	0	0.0158	0.004	0.3244	0
Pyrimidine metabolism	0.900335	0.865903	1.36166	1.14796	0.841034	1.05407	0.829031	0	0	0	0.0022	0	0.118	0.0022
Alanine, aspartate and glutamate metabolism	0.964319	0.974025	1.42547	1.26698	0.613926	1.09037	0.664917	0.1782	0.1618	0	0.0098	0	0.1566	0.0008
Glycine, serine and threonine metabolism	0.813522	0.824562	1.43835	1.39138	0.779064	0.961628	0.791504	0	0	0	0.0006	0.0016	0.412	0.037
Cysteine and methionine metabolism	0.812944	0.871411	1.10692	1.19618	0.990483	0.948303	1.07375	0	0	0.0002	0.0002	0.4226	0.2164	0.099
Valine, leucine and isoleucine degradation	0.874041	0.985108	1.10819	0.965644	0.924434	0.949875	1.19271	0	0.172	0.0006	0.381	0.0834	0.2948	0.0082
Valine, leucine and isoleucine biosynthesis	NA	NA	NA	NA	NA	NA	NA	NA	NA	NA	NA	NA	NA	NA
Lysine degradation	1.12786	1.00474	1.03435	0.880364	0.770482	0.927184	1.25502	0.0028	0.6024	0.2474	0.0764	0	0.2042	0.0034
Arginine biosynthesis	0.774737	0.92303	0.919758	0.901679	0.883547	1.59907	0.998176	0	0.0378	0.0436	0.2696	0.1116	0	0.587
Arginine and proline metabolism	0.837855	0.762121	1.18624	1.32333	1.38296	0.796273	0.711213	0	0	0	0	0	0.0018	0
Histidine metabolism	0.662558	0.553052	1.33249	0.925238	1.38786	1.26455	0.874254	0	0	0	0.2436	0	0.0074	0.1472
Tyrosine metabolism	0.651158	0.739196	2.03364	1.00279	1.30046	0.834016	0.438736	0	0	0	0.4516	0.0008	0.066	0
Phenylalanine metabolism	0.846751	0.959675	1.82705	0.796983	0.963976	0.929355	0.676214	0.0002	0.0982	0	0.0148	0.3074	0.2496	0.0006
Tryptophan metabolism	1.07539	0.942138	0.919589	0.778295	1.68844	0.914001	0.682148	0.2488	0.1264	0.0822	0.0462	0	0.4438	0.0012
Phenylalanine, tyrosine and tryptophan biosynthesis	1.03167	1.35548	1.19303	0.834582	0.711904	1.13182	0.741517	0.3382	0	0.0018	0.1312	0.0008	0.1706	0.0412
beta-Alanine metabolism	0.762962	0.672571	1.38772	1.1133	1.1756	0.939999	0.947846	0	0	0	0.1038	0.0166	0.2972	0.3504
Taurine and hypotaurine metabolism	1.0557	1.22588	0.860254	0.631574	1.11387	1.29501	0.817714	0.3794	0.044	0.0606	0.0692	0.2798	0.1272	0.3404
Phosphonate and phosphinate metabolism	1.08054	0.889847	1.44081	1.12964	0.938468	0.690839	0.829853	0.176	0.0146	0	0.1872	0.3144	0.016	0.1778
Selenocompound metabolism	0.943708	0.984485	1.11476	1.19552	0.752196	0.948299	1.06104	0.1286	0.2454	0.057	0.0698	0.0052	0.4184	0.2658
D-Glutamine and D-glutamate metabolism	NA	NA	NA	NA	NA	NA	NA	NA	NA	NA	NA	NA	NA	NA
D-Arginine and D-ornithine metabolism	NA	NA	NA	NA	NA	NA	NA	NA	NA	NA	NA	NA	NA	NA
Glutathione metabolism	0.780977	0.761449	1.07149	1.18919	1.40864	0.951108	0.83714	0	0	0.025	0.0038	0	0.2904	0.0148
N-Glycan biosynthesis	0.754153	0.836934	1.25093	1.22287	1.06737	1.09805	0.769699	0	0	0	0	0.0626	0.0342	0
Mucin type O-glycan biosynthesis	0.925665	0.842111	0.715033	1.0707	0.97373	0.859143	1.61362	0.0616	0	0	0.2306	0.4126	0.1528	0
Mannose type O-glycan biosynthesis	0.920965	0.978988	1.00924	1.02716	0.920432	1.05514	1.08808	0.095	0.2574	0.5244	0.35	0.2572	0.3114	0.2258
Other types of O-glycan biosynthesis	0.847874	1.00062	0.936692	1.40422	0.77298	1.25399	0.783623	0.0008	0.5952	0.0504	0.0004	0.0014	0.0158	0.0402
Glycosaminoglycan biosynthesis - chondroitin sulfate / dermatan sulfate	0.491856	0.887391	1.01927	1.58766	0.877671	1.39319	0.742963	0	0.0242	0.5264	0.003	0.2144	0.0246	0.1318
Glycosaminoglycan biosynthesis - heparan sulfate / heparin	0.676599	0.699521	1.00051	1.78152	0.625981	1.49619	0.719674	0	0	0.6442	0	0	0.0052	0.0624
Glycosaminoglycan biosynthesis - keratan sulfate	1.00938	1.14741	0.857466	0.894601	0.885968	1.11388	1.0913	0.4648	0	0.0006	0.1684	0.064	0.13	0.1786
Glycosaminoglycan degradation	0.631538	0.823825	0.979449	1.08768	1.57477	1.10444	0.798297	0	0	0.236	0.1768	0	0.134	0.0286
Glycosylphosphatidylinositol (GPI)-anchor biosynthesis	0.769528	0.834591	1.46731	1.06281	0.910646	1.11953	0.835582	0	0	0	0.1588	0.0464	0.0398	0.0244
Glycosphingolipid biosynthesis - lacto and neolacto series	0.876088	1.1149	1.42046	0.855512	1.03991	0.873868	0.819264	0.0008	0.002	0	0.0668	0.2694	0.086	0.0312
Glycosphingolipid biosynthesis - globo and isoglobo series	0.806577	0.886594	0.91235	0.85378	2.03909	0.881924	0.619682	0	0.0018	0.019	0.1142	0	0.171	0
Glycosphingolipid biosynthesis - ganglio series	0.966127	0.756295	0.808775	1.32459	1.06238	1.38372	0.698119	0.3118	0	0.0012	0.041	0.314	0.0222	0.0542
Other glycan degradation	0.655163	0.700328	1.34749	0.795737	1.60723	0.950611	0.943441	0	0	0	0.0384	0	0.3696	0.3776
Thiamine metabolism	0.951317	0.922153	1.25552	1.01846	0.973792	1.03462	0.844138	0.2108	0.0434	0.0002	0.3732	0.4476	0.3314	0.1928
Riboflavin metabolism	0.808708	0.875158	1.29211	1.23161	0.832488	1.24957	0.710354	0.0058	0.0112	0	0.09	0.0828	0.0662	0.0412
Vitamin B6 metabolism	NA	NA	NA	NA	NA	NA	NA	NA	NA	NA	NA	NA	NA	NA
Nicotinate and nicotinamide metabolism	0.88238	1.04801	0.901415	0.943379	0.925924	1.25428	1.04461	0.002	0.1282	0.0026	0.3166	0.1638	0.0058	0.308
Pantothenate and CoA biosynthesis	0.932084	0.970499	1.09	0.923556	1.07048	1.00859	1.0048	0.1152	0.1936	0.0974	0.3508	0.2428	0.4126	0.418
Biotin metabolism	NA	NA	NA	NA	NA	NA	NA	NA	NA	NA	NA	NA	NA	NA
Lipoic acid metabolism	NA	NA	NA	NA	NA	NA	NA	NA	NA	NA	NA	NA	NA	NA
Folate biosynthesis	0.788478	0.798513	1.50997	1.37003	0.943859	1.04797	0.541177	0	0	0	0.0012	0.2352	0.2824	0
One carbon pool by folate	1.05581	0.893052	1.20596	1.50834	0.809746	0.779452	0.747643	0.1472	0	0	0	0.0022	0.0054	0.006
Retinol metabolism	0.893546	0.999796	1.1972	0.949114	1.1272	1.17021	0.662937	0.0154	0.3794	0.0002	0.4048	0.0902	0.0752	0.0008
Porphyrin and chlorophyll metabolism	0.713885	0.807712	1.14294	1.15164	1.18049	0.993502	1.00984	0	0	0	0.0368	0.003	0.5224	0.3874
Ubiquinone and other terpenoid-quinone biosynthesis	0.776988	0.89042	1.4196	1.25678	1.08789	0.872239	0.696077	0.0008	0.0278	0	0.0792	0.2518	0.2594	0.0468
Terpenoid backbone biosynthesis	0.792689	0.754287	1.25103	1.3589	1.03316	0.872941	0.936995	0	0	0	0.0004	0.3016	0.0912	0.3184
Caffeine metabolism	1.36148	1.12823	0.87376	0.787488	0.773398	0.992637	1.08301	0.0404	0.2282	0.1464	0.369	0.2198	0.6074	0.3126
Neomycin, kanamycin and gentamicin biosynthesis	NA	NA	NA	NA	NA	NA	NA	NA	NA	NA	NA	NA	NA	NA
Metabolism of xenobiotics by cytochrome P450	0.943126	1.01749	1.09577	1.05891	1.08207	0.790378	1.01226	0.0562	0.4196	0.011	0.2022	0.1128	0.001	0.3604
Drug metabolism - cytochrome P450	0.961181	0.8618	1.19769	1.31371	1.10491	0.866698	0.694007	0.2572	0.0012	0.0092	0.042	0.1998	0.2546	0.0142
Drug metabolism - other enzymes	0.750166	0.813049	1.3424	1.13927	1.07293	1.06539	0.816799	0	0	0	0.0214	0.0832	0.1364	0.008

## Sheet: HNSCC
Metabolism pathways	Pathway activity scores								P-values associated with pathway activity scores
	Fibroblast	Malignant	B cell	Macrophage	Endothelial	T cell	Dendritic	Mast	Fibroblast	Malignant	B cell	Macrophage	Endothelial	T cell	Dendritic	Mast
Glycolysis / Gluconeogenesis	1.1312	1.22658	0.826232	1.14063	0.716897	0.929764	0.968246	1.06046	0	0	0	0.0238	0	0.0014	0.431	0.1204
Citrate cycle (TCA cycle)	0.931254	1.35774	0.909756	1.42321	0.85854	0.720705	0.818014	0.980779	0	0	0.0102	0	0	0	0.0028	0.324
Pentose phosphate pathway	0.848858	1.51289	0.540099	1.51405	0.814995	0.622783	1.18795	0.958368	0	0	0	0	0	0	0.0206	0.2684
Pentose and glucuronate interconversions	0.741835	1.56516	1.56982	1.30657	0.618505	0.748655	0.356271	1.09318	0	0	0	0.0152	0	0	0	0.1646
Fructose and mannose metabolism	0.990915	1.53779	1.28446	0.913943	0.813565	0.760198	0.51142	1.18771	0.3368	0	0.0006	0.1602	0	0	0	0.0088
Galactose metabolism	0.947308	1.12723	0.778231	1.7159	0.768522	0.741414	0.892056	1.02933	0.052	0	0	0	0	0	0.1936	0.2952
Ascorbate and aldarate metabolism	2.05055	2.5678	0.536759	0.505979	0.528564	0.325304	0.686433	0.798612	0	0	0	0	0	0	0.0358	0.0368
Starch and sucrose metabolism	1.27531	1.39418	0.801822	1.23418	0.848846	0.944448	0.589201	0.912013	0	0	0.004	0.0108	0.0054	0.0578	0	0.171
Amino sugar and nucleotide sugar metabolism	1.1502	1.21842	1.18067	1.09517	0.910334	0.798139	0.613213	1.03385	0	0	0	0.034	0.0042	0	0	0.22
Pyruvate metabolism	1.08344	1.3634	1.13308	1.10516	0.932381	0.802331	0.709056	0.871145	0.0206	0	0.055	0.1046	0.1152	0	0.0012	0.0458
Glyoxylate and dicarboxylate metabolism	1.02526	1.32018	1.09997	1.22543	0.791906	0.708995	1.06581	0.762458	0.2468	0	0.0588	0.0044	0	0	0.1914	0
Propanoate metabolism	1.10723	1.32802	0.841338	1.08512	1.03859	0.786379	0.782372	1.03096	0.0008	0	0.0038	0.1064	0.225	0	0.01	0.2968
Butanoate metabolism	1.01061	1.5335	1.0665	0.822355	0.627641	0.891331	0.945835	1.10223	0.4316	0	0.1756	0.01	0	0.0006	0.3684	0.093
Inositol phosphate metabolism	1.01164	0.943893	0.669931	1.16185	1.21494	0.989512	1.04406	0.964185	0.4882	0.0048	0	0.0102	0	0.2188	0.2114	0.3194
Oxidative phosphorylation	0.946661	1.16027	1.38879	1.24612	0.86142	0.652138	0.70888	1.03572	0	0	0	0	0	0	0	0.1092
Nitrogen metabolism	1.27849	0.746462	0.603435	0.867034	1.61459	1.47317	0.441303	0.97552	0.037	0.007	0.0244	0.4276	0.0154	0.0028	0.0048	0.5556
Sulfur metabolism	0.913696	1.39103	1.10588	1.23456	0.931136	0.689666	0.770794	0.963244	0.0546	0	0.2026	0.0644	0.246	0	0.1382	0.4436
Fatty acid biosynthesis	1.21724	1.87186	0.84571	0.823527	0.930377	1.09102	0.60493	0.615342	0.009	0	0.111	0.108	0.3078	0.1976	0.0018	0
Fatty acid elongation	1.04714	1.23203	0.640888	1.60782	1.06278	0.657619	0.623122	1.12859	0.1096	0	0	0	0.1364	0	0	0.0562
Fatty acid degradation	1.07546	1.02402	0.959752	1.1198	0.903721	0.91641	0.937807	1.06302	0.032	0.3246	0.3102	0.0706	0.0268	0.0028	0.3626	0.1734
Synthesis and degradation of ketone bodies	1.13412	1.82742	0.698477	1.31133	0.878417	1.00872	0.182243	0.959274	0.021	0	0.0048	0.0268	0.106	0.4746	0	0.4158
Steroid biosynthesis	0.72997	1.95663	1.10174	1.05885	0.595795	0.812578	0.987788	0.756649	0	0	0.1002	0.246	0	0	0.497	0.0006
Primary bile acid biosynthesis	0.971614	0.732416	0.784036	1.07401	0.948142	0.985353	0.927035	1.5774	0.308	0	0.0062	0.195	0.3146	0.4054	0.3998	0.0186
Steroid hormone biosynthesis	0.676892	1.80726	1.30112	1.18392	0.772273	0.762225	0.917124	0.579178	0	0	0.0002	0.0296	0	0	0.2874	0
Glycerolipid metabolism	0.983273	0.938147	0.845139	1.26353	1.14637	1.19063	0.870679	0.762229	0.2432	0.0188	0.0264	0.0054	0.0176	0	0.1988	0.001
Glycerophospholipid metabolism	0.857819	1.17295	0.791098	1.36055	1.13284	0.912945	0.779216	0.992583	0	0	0	0	0.005	0	0.005	0.5156
Ether lipid metabolism	0.965797	0.992306	0.798145	1.23759	0.788172	0.939785	0.888186	1.39002	0.1596	0.3432	0.0022	0.0194	0	0.0498	0.2538	0.0004
Sphingolipid metabolism	1.06493	0.980933	0.883926	1.27902	1.45068	0.860091	0.708508	0.771915	0.0232	0.1526	0.022	0	0	0	0.0004	0
Arachidonic acid metabolism	1.57026	0.876569	0.600567	1.12858	1.47743	0.723762	1.03637	0.58647	0	0.0012	0	0.1556	0	0	0.3328	0
Linoleic acid metabolism	1.32162	1.315	0.974141	0.575997	0.883699	1.35991	0.672288	0.897337	0	0	0.4542	0	0.0968	0	0.0136	0.2268
alpha-Linolenic acid metabolism	1.15294	1.33918	0.800994	1.24186	0.977368	0.941271	0.546705	0.999688	0.0064	0	0.0306	0.047	0.403	0.118	0.0004	0.532
Biosynthesis of unsaturated fatty acids	1.25137	1.09852	0.54157	1.32494	0.987888	0.888789	0.432704	1.47421	0	0.0188	0	0.0056	0.4302	0.005	0	0
Purine metabolism	1.06863	1.38237	0.911949	1.00981	0.943556	0.888121	0.848232	0.947337	0.002	0	0.0052	0.3218	0.019	0	0.005	0.108
Pyrimidine metabolism	0.987438	1.40028	0.905468	1.0398	1.02662	0.859078	0.84152	0.939788	0.1306	0	0.0046	0.1482	0.189	0	0.0026	0.0658
Alanine, aspartate and glutamate metabolism	0.790811	1.76853	1.01966	0.888868	1.00204	0.925284	0.688262	0.916546	0	0	0.342	0.2114	0.4372	0.0848	0.004	0.282
Glycine, serine and threonine metabolism	1.11753	1.84296	1.00877	1.00171	0.663968	0.710858	0.765411	0.888792	0.0036	0	0.4232	0.459	0	0	0.0244	0.0936
Cysteine and methionine metabolism	1.12251	1.59375	0.788426	1.31914	0.881207	0.81372	0.648213	0.833022	0	0	0	0	0	0	0	0.0002
Valine, leucine and isoleucine degradation	1.08945	1.31966	1.01092	1.08305	0.944622	0.792712	0.868846	0.890751	0.0008	0	0.41	0.09	0.0822	0	0.087	0.0314
Valine, leucine and isoleucine biosynthesis	NA	NA	NA	NA	NA	NA	NA	NA	NA	NA	NA	NA	NA	NA	NA	NA
Lysine degradation	1.03125	0.996755	0.974603	1.05338	1.10306	1.04583	0.96783	0.827288	0.2852	0.3256	0.3874	0.2318	0.0498	0.1676	0.488	0.0128
Arginine biosynthesis	0.803692	2.06557	0.600915	1.47225	1.16724	0.523262	0.508526	0.858546	0	0	0	0	0.0328	0	0.0006	0.108
Arginine and proline metabolism	1.22032	1.26878	1.27648	0.990029	0.815501	0.675753	0.967596	0.78555	0	0	0	0.4702	0	0	0.4138	0.0004
Histidine metabolism	0.921116	1.11052	0.580291	1.8456	0.856204	0.408774	1.85982	0.417675	0.034	0.006	0	0	0.021	0	0	0
Tyrosine metabolism	1.21534	2.00552	0.687426	1.16985	0.946963	0.684552	0.415769	0.874583	0	0	0	0.0296	0.1842	0	0	0.0478
Phenylalanine metabolism	0.971053	1.76913	1.33782	0.671405	0.72257	1.09073	0.518625	0.918665	0.1212	0	0	0	0	0.0006	0	0.079
Tryptophan metabolism	1.09169	1.37052	0.923789	1.26623	0.863842	0.764945	0.986562	0.732422	0.0034	0	0.1192	0.0004	0.0012	0	0.5032	0
Phenylalanine, tyrosine and tryptophan biosynthesis	NA	NA	NA	NA	NA	NA	NA	NA	NA	NA	NA	NA	NA	NA	NA	NA
beta-Alanine metabolism	0.953555	1.50084	0.613718	1.43823	0.878346	0.696351	1.16502	0.753949	0.0616	0	0	0	0.0112	0	0.0602	0.0002
Taurine and hypotaurine metabolism	1.8319	1.25325	0.66623	0.375713	1.20747	1.01089	0.556638	1.09791	0	0.0496	0.1014	0.0004	0.1762	0.5088	0.1388	0.3162
Phosphonate and phosphinate metabolism	0.779737	2.52432	0.535519	1.55581	0.730991	0.779236	0.568136	0.526255	0	0	0	0.008	0.0102	0.0006	0.0218	0.0004
Selenocompound metabolism	0.830012	1.88706	0.561601	0.997134	1.46563	0.843316	0.696706	0.718543	0	0	0	0.5352	0	0.0012	0.0382	0.006
D-Glutamine and D-glutamate metabolism	NA	NA	NA	NA	NA	NA	NA	NA	NA	NA	NA	NA	NA	NA	NA	NA
D-Arginine and D-ornithine metabolism	NA	NA	NA	NA	NA	NA	NA	NA	NA	NA	NA	NA	NA	NA	NA	NA
Glutathione metabolism	0.802265	1.97588	0.875729	1.26681	0.629155	0.655781	0.696331	1.09805	0	0	0.0126	0	0	0	0	0.0532
N-Glycan biosynthesis	0.859711	0.811336	2.17066	0.924688	0.917908	0.756231	0.639912	0.919559	0	0	0	0.124	0.016	0	0	0.0822
Mucin type O-glycan biosynthesis	0.966697	0.81203	1.00293	0.883032	1.03273	1.02346	0.937416	1.34172	0.1894	0	0.4368	0.1916	0.356	0.427	0.4592	0.0046
Mannose type O-glycan biosynthesis	1.29345	1.3042	1.37292	0.720266	1.13343	0.879285	0.418898	0.877544	0.0002	0	0.0118	0.0244	0.1336	0.023	0	0.2386
Other types of O-glycan biosynthesis	1.33077	0.990902	0.906388	0.968555	1.10576	0.860284	0.830009	1.00733	0	0.349	0.2712	0.4718	0.1798	0.0068	0.2654	0.433
Glycosaminoglycan biosynthesis - chondroitin sulfate / dermatan sulfate	1.33486	0.899103	0.879447	1.21065	0.840608	1.19616	0.820122	0.819042	0.0008	0.0558	0.2586	0.1056	0.085	0.0396	0.2922	0.1388
Glycosaminoglycan biosynthesis - heparan sulfate / heparin	1.25555	1.22209	0.805345	0.789641	1.20687	0.766544	0.635082	1.31888	0.0004	0.0002	0.0378	0.0484	0.0314	0	0.008	0.017
Glycosaminoglycan biosynthesis - keratan sulfate	0.856972	0.625139	0.991276	0.746411	1.17923	1.1411	1.39465	1.06522	0.0086	0	0.5448	0.0446	0.0836	0.049	0.0518	0.299
Glycosaminoglycan degradation	0.934331	0.753181	0.730914	1.8285	1.29667	0.746854	0.91713	0.792418	0.0624	0	0.001	0	0.0012	0	0.3614	0.0192
Glycosylphosphatidylinositol (GPI)-anchor biosynthesis	1.10249	1.25035	1.15223	0.928463	1.0946	0.868675	0.699883	0.903317	0.0006	0	0.01	0.169	0.0382	0	0	0.0606
Glycosphingolipid biosynthesis - lacto and neolacto series	1.23788	1.37811	0.759731	0.890666	0.939227	1.1165	1.03511	0.642772	0.0014	0	0.0048	0.24	0.2786	0.065	0.2846	0
Glycosphingolipid biosynthesis - globo and isoglobo series	1.0136	1.41337	0.574614	1.62549	1.16461	0.615898	0.790186	0.80223	0.476	0	0	0	0.0418	0	0.1376	0.0394
Glycosphingolipid biosynthesis - ganglio series	0.96085	0.717887	1.9664	0.893516	1.05972	1.04155	0.635475	0.724602	0.2018	0	0	0.2574	0.2754	0.3126	0.0216	0.0128
Other glycan degradation	0.848719	0.531135	0.986924	2.08591	1.11393	0.532304	0.890901	1.01017	0	0	0.4758	0	0.101	0	0.3102	0.4264
Thiamine metabolism	1.13691	1.27448	0.970289	0.871965	1.02659	0.853416	0.867994	0.998355	0.0112	0	0.4314	0.1738	0.378	0.0024	0.269	0.541
Riboflavin metabolism	0.683714	1.33342	0.933618	1.95963	1.24924	0.585866	0.748676	0.50584	0	0	0.2488	0	0.001	0	0.0358	0
Vitamin B6 metabolism	NA	NA	NA	NA	NA	NA	NA	NA	NA	NA	NA	NA	NA	NA	NA	NA
Nicotinate and nicotinamide metabolism	0.956931	0.974379	0.881579	0.994934	0.92598	0.880229	1.38349	1.00248	0.077	0.1622	0.0398	0.5042	0.0794	0	0.0006	0.4582
Pantothenate and CoA biosynthesis	0.830326	1.26497	0.760606	1.25616	0.915175	0.789483	0.830815	1.35246	0	0	0.0072	0.03	0.1536	0	0.1974	0.0042
Biotin metabolism	NA	NA	NA	NA	NA	NA	NA	NA	NA	NA	NA	NA	NA	NA	NA	NA
Lipoic acid metabolism	NA	NA	NA	NA	NA	NA	NA	NA	NA	NA	NA	NA	NA	NA	NA	NA
Folate biosynthesis	0.873053	1.37586	1.01957	1.69784	0.724963	0.952172	0.721744	0.634807	0.0006	0	0.3888	0	0	0.1184	0.0218	0
One carbon pool by folate	1.08607	1.16796	0.960508	1.16256	0.714243	0.748169	0.973947	1.18655	0.0336	0.0002	0.344	0.0654	0	0	0.5058	0.032
Retinol metabolism	1.18881	1.79905	0.878094	0.943062	0.785921	0.947107	0.684969	0.77299	0	0	0.1054	0.3508	0.0002	0.088	0.008	0.0066
Porphyrin and chlorophyll metabolism	0.835476	1.41876	1.29909	1.22317	0.874045	0.808483	0.53315	1.00782	0	0	0.0004	0.0062	0.0036	0	0	0.423
Ubiquinone and other terpenoid-quinone biosynthesis	1.37659	1.39448	1.0116	1.06697	1.00321	0.475024	0.963383	0.708741	0	0	0.4368	0.281	0.4776	0	0.4746	0.0044
Terpenoid backbone biosynthesis	0.864477	1.66732	0.92376	0.8087	1.00016	0.803156	1.02752	0.904905	0	0	0.1382	0.0052	0.5132	0	0.3362	0.0874
Caffeine metabolism	NA	NA	NA	NA	NA	NA	NA	NA	NA	NA	NA	NA	NA	NA	NA	NA
Neomycin, kanamycin and gentamicin biosynthesis	NA	NA	NA	NA	NA	NA	NA	NA	NA	NA	NA	NA	NA	NA	NA	NA
Metabolism of xenobiotics by cytochrome P450	1.22935	1.42658	1.02635	1.12309	0.892188	0.824229	0.772171	0.706045	0	0	0.284	0.0214	0.001	0	0.0008	0
Drug metabolism - cytochrome P450	1.4582	1.40332	0.911741	1.01076	0.730175	0.891049	0.570485	1.02428	0.0004	0.0004	0.4176	0.336	0.001	0.0928	0.0002	0.3504
Drug metabolism - other enzymes	0.941037	1.44602	0.748963	1.3553	1.03366	0.639534	1.03597	0.799519	0.0008	0	0	0	0.2002	0	0.2526	0
