# Supplementary material for: Metabolic landscape of the tumor microenvironment at single cell resolution
Source: Nat Commun. 2019 Aug 21;10:3763. doi: 10.1038/s41467-019-11738-0 (PMC6704063; doi:10.1038/s41467-019-11738-0)
Supplement: Supplementary file 3 — Supplementary Dataset 2 [file 41467_2019_11738_MOESM3_ESM.xlsx]

## Sheet: CD4+ vs CD8+
Summary of GSEA results enriched for CD4+ in the melanoma dataset				Summary of GSEA results enriched for CD8+ in the melanoma dataset
Metabolism pathways	NES#	p-value*		Metabolism pathways	NES	p-value
OXIDATIVE PHOSPHORYLATION	1.60914	0.002457		MUCIN TYPE O-GLYCAN BIOSYNTHESIS	-1.44055	0.0675183
OTHER TYPES OF O-GLYCAN BIOSYNTHESIS	1.41851	0.0842572		INOSITOL PHOSPHATE METABOLISM	-1.3587	0.0566667
GLYCOSAMINOGLYCAN BIOSYNTHESIS - HEPARAN SULFATE / HEPARIN	1.40132	0.0691964		GLYCINE, SERINE AND THREONINE METABOLISM	-1.34287	0.0778761
PYRUVATE METABOLISM	1.37481	0.0724638		FRUCTOSE AND MANNOSE METABOLISM	-1.33718	0.0907407
NEOMYCIN, KANAMYCIN AND GENTAMICIN BIOSYNTHESIS	1.31037	0.172557		DRUG METABOLISM - CYTOCHROME P450	-1.26826	0.112933
ARACHIDONIC ACID METABOLISM	1.24385	0.112128		GLUTATHIONE METABOLISM	-1.258	0.111504
PROPANOATE METABOLISM	1.2292	0.159645		HISTIDINE METABOLISM	-1.23222	0.188825
CYSTEINE AND METHIONINE METABOLISM	1.18947	0.18648		FATTY ACID BIOSYNTHESIS	-1.22641	0.223881
ALANINE, ASPARTATE AND GLUTAMATE METABOLISM	1.17541	0.228512		GLYCOSYLPHOSPHATIDYLINOSITOL (GPI)-ANCHOR BIOSYNTHESIS	-1.22381	0.209647
SPHINGOLIPID METABOLISM	1.07894	0.3382		GLYCOLYSIS / GLUCONEOGENESIS	-1.19873	0.146805
TERPENOID BACKBONE BIOSYNTHESIS	1.0296	0.411085		GLYCOSAMINOGLYCAN BIOSYNTHESIS - KERATAN SULFATE	-1.19474	0.248609
TAURINE AND HYPOTAURINE METABOLISM	0.998403	0.486141		UBIQUINONE AND OTHER TERPENOID-QUINONE BIOSYNTHESIS	-1.17618	0.272901
FATTY ACID ELONGATION	0.985474	0.468037		GLYCOSPHINGOLIPID BIOSYNTHESIS - GANGLIO SERIES	-1.15073	0.3
AMINO SUGAR AND NUCLEOTIDE SUGAR METABOLISM	0.980281	0.495455		ARGININE AND PROLINE METABOLISM	-1.13041	0.276817
STEROID BIOSYNTHESIS	0.978905	0.489888		TYROSINE METABOLISM	-1.09944	0.333333
PURINE METABOLISM	0.963223	0.546875		RIBOFLAVIN METABOLISM	-1.09891	0.385375
NITROGEN METABOLISM	0.954286	0.502347		NICOTINATE AND NICOTINAMIDE METABOLISM	-1.08453	0.350719
MANNOSE TYPE O-GLYCAN BIOSYNTHESIS	0.900369	0.591793		N-GLYCAN BIOSYNTHESIS	-1.07224	0.331624
PENTOSE AND GLUCURONATE INTERCONVERSIONS	0.883665	0.662971		METABOLISM OF XENOBIOTICS BY CYTOCHROME P450	-1.06628	0.330479
GLYOXYLATE AND DICARBOXYLATE METABOLISM	0.871972	0.676923		DRUG METABOLISM - OTHER ENZYMES	-1.06164	0.333884
GALACTOSE METABOLISM	0.865042	0.671739		GLYCOSAMINOGLYCAN BIOSYNTHESIS - CHONDROITIN SULFATE / DERMATAN SULFATE	-1.05673	0.405063
BIOSYNTHESIS OF UNSATURATED FATTY ACIDS	0.849836	0.665919		FATTY ACID DEGRADATION	-1.04396	0.401384
ARGININE BIOSYNTHESIS	0.838388	0.673961		PHENYLALANINE METABOLISM	-1.02026	0.45
PYRIMIDINE METABOLISM	0.793785	0.93		CITRATE CYCLE (TCA CYCLE)	-0.997302	0.467797
SULFUR METABOLISM	0.754321	0.786638		ALPHA-LINOLENIC ACID METABOLISM	-0.983722	0.463235
STARCH AND SUCROSE METABOLISM	0.725653	0.902004		LINOLEIC ACID METABOLISM	-0.947148	0.5375
LYSINE DEGRADATION	0.725532	0.933941		PENTOSE PHOSPHATE PATHWAY	-0.942242	0.529304
PRIMARY BILE ACID BIOSYNTHESIS	0.678976	0.880597		SELENOCOMPOUND METABOLISM	-0.938838	0.565455
RETINOL METABOLISM	0.636109	0.997519		PANTOTHENATE AND COA BIOSYNTHESIS	-0.923121	0.565134
PHOSPHONATE AND PHOSPHINATE METABOLISM	0.551725	0.929006		FOLATE BIOSYNTHESIS	-0.901857	0.59253
BETA-ALANINE METABOLISM	0.523618	0.997845		GLYCEROLIPID METABOLISM	-0.900101	0.589189
CAFFEINE METABOLISM	0.486814	0.983573		THIAMINE METABOLISM	-0.897292	0.608772
STEROID HORMONE BIOSYNTHESIS	0.456454	1		PORPHYRIN AND CHLOROPHYLL METABOLISM	-0.893575	0.641115
VITAMIN B6 METABOLISM	0.454784	0.980973		GLYCEROPHOSPHOLIPID METABOLISM	-0.867718	0.718805
ASCORBATE AND ALDARATE METABOLISM	0.417976	1		GLYCOSPHINGOLIPID BIOSYNTHESIS - GLOBO AND ISOGLOBO SERIES	-0.841916	0.661896
# NES: Normalized enrichment scores				SYNTHESIS AND DEGRADATION OF KETONE BODIES	-0.807838	0.721053
* A p-value of zero indicates an actual p-value of less than 1/number-of-permutations.				GLYCOSPHINGOLIPID BIOSYNTHESIS - LACTO AND NEOLACTO SERIES	-0.73737	0.840367
				ONE CARBON POOL BY FOLATE	-0.73489	0.826493
				TRYPTOPHAN METABOLISM	-0.727064	0.888702
				PHENYLALANINE, TYROSINE AND TRYPTOPHAN BIOSYNTHESIS	-0.701981	0.787476
				BUTANOATE METABOLISM	-0.690935	0.920635
				OTHER GLYCAN DEGRADATION	-0.670648	0.929924
				VALINE, LEUCINE AND ISOLEUCINE DEGRADATION	-0.648521	0.975045
				GLYCOSAMINOGLYCAN DEGRADATION	-0.614185	0.943249
				ETHER LIPID METABOLISM	-0.61036	0.987433
Summary of GSEA results enriched for CD4+ in the HNSCC dataset				Summary of GSEA results enriched for CD8+ in the HNSCC dataset
Metabolism pathways	NES	p-value		Metabolism pathways	NES	p-value
OXIDATIVE PHOSPHORYLATION	1.60322	0		NITROGEN METABOLISM	-1.91499	0
PHENYLALANINE METABOLISM	1.37173	0.0221239		LINOLEIC ACID METABOLISM	-1.8112	0
FATTY ACID ELONGATION	1.27845	0.0587595		ALANINE, ASPARTATE AND GLUTAMATE METABOLISM	-1.35486	0.0666667
TYROSINE METABOLISM	1.2189	0.111932		ARGININE BIOSYNTHESIS	-1.35132	0.0793651
GLYCOSPHINGOLIPID BIOSYNTHESIS - GLOBO AND ISOGLOBO SERIES	1.21151	0.154018		DRUG METABOLISM - CYTOCHROME P450	-1.17445	0.153846
GLYCOLYSIS / GLUCONEOGENESIS	1.20949	0.0826613		GLYCOSAMINOGLYCAN BIOSYNTHESIS - KERATAN SULFATE	-1.14328	0.300971
BIOSYNTHESIS OF UNSATURATED FATTY ACIDS	1.20923	0.13289		ETHER LIPID METABOLISM	-1.10139	0.222222
OTHER GLYCAN DEGRADATION	1.20162	0.165069		FOLATE BIOSYNTHESIS	-1.08385	0.32967
PYRUVATE METABOLISM	1.19172	0.135276		MUCIN TYPE O-GLYCAN BIOSYNTHESIS	-1.06874	0.310345
CITRATE CYCLE (TCA CYCLE)	1.15946	0.206568		METABOLISM OF XENOBIOTICS BY CYTOCHROME P450	-1.01601	0.428571
TERPENOID BACKBONE BIOSYNTHESIS	1.13772	0.260259		GLYCOSAMINOGLYCAN BIOSYNTHESIS - CHONDROITIN SULFATE / DERMATAN SULFATE	-0.983228	0.482759
SULFUR METABOLISM	1.12714	0.302381		RETINOL METABOLISM	-0.846759	1
PHENYLALANINE, TYROSINE AND TRYPTOPHAN BIOSYNTHESIS	1.11564	0.313208		MANNOSE TYPE O-GLYCAN BIOSYNTHESIS	-0.702507	0.919192
VALINE, LEUCINE AND ISOLEUCINE DEGRADATION	1.11379	0.249224		UBIQUINONE AND OTHER TERPENOID-QUINONE BIOSYNTHESIS	-0.645932	0.878788
STARCH AND SUCROSE METABOLISM	1.10794	0.296875
RIBOFLAVIN METABOLISM	1.10273	0.351001
CYSTEINE AND METHIONINE METABOLISM	1.08666	0.343392
N-GLYCAN BIOSYNTHESIS	1.08035	0.36157
BETA-ALANINE METABOLISM	1.07981	0.389305
PENTOSE PHOSPHATE PATHWAY	1.07721	0.385593
PYRIMIDINE METABOLISM	1.04795	0.391348
PENTOSE AND GLUCURONATE INTERCONVERSIONS	1.0448	0.449686
GALACTOSE METABOLISM	1.04094	0.47614
FRUCTOSE AND MANNOSE METABOLISM	1.03469	0.474453
STEROID BIOSYNTHESIS	1.03204	0.471164
PORPHYRIN AND CHLOROPHYLL METABOLISM	1.03047	0.480829
FATTY ACID DEGRADATION	1.01071	0.53965
SPHINGOLIPID METABOLISM	1.01031	0.497393
BUTANOATE METABOLISM	1.00877	0.535714
PURINE METABOLISM	0.98235	0.595
GLYCOSYLPHOSPHATIDYLINOSITOL (GPI)-ANCHOR BIOSYNTHESIS	0.963122	0.604301
TRYPTOPHAN METABOLISM	0.957648	0.6186
ONE CARBON POOL BY FOLATE	0.948991	0.639434
ASCORBATE AND ALDARATE METABOLISM	0.932789	0.667024
TAURINE AND HYPOTAURINE METABOLISM	0.932294	0.641723
PROPANOATE METABOLISM	0.927386	0.668783
ARGININE AND PROLINE METABOLISM	0.924473	0.701973
GLYCOSPHINGOLIPID BIOSYNTHESIS - GANGLIO SERIES	0.92074	0.672278
DRUG METABOLISM - OTHER ENZYMES	0.914191	0.743434
OTHER TYPES OF O-GLYCAN BIOSYNTHESIS	0.905736	0.683983
SYNTHESIS AND DEGRADATION OF KETONE BODIES	0.902745	0.673493
GLYCEROLIPID METABOLISM	0.897922	0.750255
PRIMARY BILE ACID BIOSYNTHESIS	0.894615	0.70943
AMINO SUGAR AND NUCLEOTIDE SUGAR METABOLISM	0.882128	0.767418
GLYCOSAMINOGLYCAN DEGRADATION	0.87241	0.739935
STEROID HORMONE BIOSYNTHESIS	0.869367	0.803681
ARACHIDONIC ACID METABOLISM	0.847279	0.829442
SELENOCOMPOUND METABOLISM	0.824786	0.785227
PHOSPHONATE AND PHOSPHINATE METABOLISM	0.810402	0.80916
GLYCOSAMINOGLYCAN BIOSYNTHESIS - HEPARAN SULFATE / HEPARIN	0.805325	0.83029
FATTY ACID BIOSYNTHESIS	0.795924	0.824064
LYSINE DEGRADATION	0.784632	0.883938
THIAMINE METABOLISM	0.782486	0.836303
GLYCEROPHOSPHOLIPID METABOLISM	0.775593	0.924395
GLYOXYLATE AND DICARBOXYLATE METABOLISM	0.762369	0.884368
HISTIDINE METABOLISM	0.761009	0.86738
NEOMYCIN, KANAMYCIN AND GENTAMICIN BIOSYNTHESIS	0.740052	0.861042
ALPHA-LINOLENIC ACID METABOLISM	0.713065	0.919747
GLUTATHIONE METABOLISM	0.679723	0.959142
VITAMIN B6 METABOLISM	0.668703	0.900374
NICOTINATE AND NICOTINAMIDE METABOLISM	0.622654	0.969017
PANTOTHENATE AND COA BIOSYNTHESIS	0.61323	0.956009
INOSITOL PHOSPHATE METABOLISM	0.588698	0.993896
GLYCOSPHINGOLIPID BIOSYNTHESIS - LACTO AND NEOLACTO SERIES	0.568543	0.987069
CAFFEINE METABOLISM	0.487433	0.989848
GLYCINE, SERINE AND THREONINE METABOLISM	0.458293	1

## Sheet: Tregs vs Th
Summary of GSEA results enriched for Tregs in the melanoma dataset				Summary of GSEA results enriched for Th in the melanoma dataset
Metabolism pathways	NES	p-value		Metabolism pathways	NES	p-value
OXIDATIVE PHOSPHORYLATION	1.6079	0		CAFFEINE METABOLISM	-1.43642	0.129151
GLYCOLYSIS / GLUCONEOGENESIS	1.47375	0		NITROGEN METABOLISM	-1.40883	0.0471698
GALACTOSE METABOLISM	1.38461	0.0210084		GLYCOSPHINGOLIPID BIOSYNTHESIS - GLOBO AND ISOGLOBO SERIES	-1.28985	0.117647
FATTY ACID DEGRADATION	1.36275	0.0101833		GLYCOSPHINGOLIPID BIOSYNTHESIS - GANGLIO SERIES	-1.20694	0.194444
CITRATE CYCLE (TCA CYCLE)	1.33945	0.0554393		PANTOTHENATE AND COA BIOSYNTHESIS	-1.18934	0.185185
RIBOFLAVIN METABOLISM	1.32808	0.081381		LINOLEIC ACID METABOLISM	-0.987642	0.512195
FRUCTOSE AND MANNOSE METABOLISM	1.32606	0.0444674		VITAMIN B6 METABOLISM	-0.956568	0.495868
BIOSYNTHESIS OF UNSATURATED FATTY ACIDS	1.2711	0.122247		STEROID HORMONE BIOSYNTHESIS	-0.791936	1
PHENYLALANINE, TYROSINE AND TRYPTOPHAN BIOSYNTHESIS	1.26863	0.145695		MUCIN TYPE O-GLYCAN BIOSYNTHESIS	-0.72718	0.934783
PHENYLALANINE METABOLISM	1.24347	0.141583
ARGININE AND PROLINE METABOLISM	1.23479	0.116751
PYRUVATE METABOLISM	1.2343	0.112821
DRUG METABOLISM - OTHER ENZYMES	1.20772	0.0772317
GLUTATHIONE METABOLISM	1.2022	0.117409
PENTOSE PHOSPHATE PATHWAY	1.19975	0.193277
FATTY ACID ELONGATION	1.19419	0.201933
SULFUR METABOLISM	1.19221	0.241294
PENTOSE AND GLUCURONATE INTERCONVERSIONS	1.18017	0.199794
STEROID BIOSYNTHESIS	1.17705	0.231368
BETA-ALANINE METABOLISM	1.14056	0.284817
VALINE, LEUCINE AND ISOLEUCINE DEGRADATION	1.13726	0.234756
OTHER GLYCAN DEGRADATION	1.12845	0.327234
GLYCOSAMINOGLYCAN DEGRADATION	1.12802	0.313531
AMINO SUGAR AND NUCLEOTIDE SUGAR METABOLISM	1.11849	0.280041
GLYOXYLATE AND DICARBOXYLATE METABOLISM	1.11081	0.330517
NEOMYCIN, KANAMYCIN AND GENTAMICIN BIOSYNTHESIS	1.10861	0.363271
ONE CARBON POOL BY FOLATE	1.10309	0.355727
ALANINE, ASPARTATE AND GLUTAMATE METABOLISM	1.06021	0.401247
PYRIMIDINE METABOLISM	1.05752	0.344689
ARGININE BIOSYNTHESIS	1.05135	0.434736
FATTY ACID BIOSYNTHESIS	1.03906	0.469645
MANNOSE TYPE O-GLYCAN BIOSYNTHESIS	1.03903	0.447694
CYSTEINE AND METHIONINE METABOLISM	1.03747	0.44331
HISTIDINE METABOLISM	1.03221	0.469892
PURINE METABOLISM	1.02278	0.444
STARCH AND SUCROSE METABOLISM	1.01136	0.499486
PROPANOATE METABOLISM	1.00498	0.523413
ASCORBATE AND ALDARATE METABOLISM	1.00418	0.523759
ARACHIDONIC ACID METABOLISM	1.00151	0.526157
SELENOCOMPOUND METABOLISM	0.991063	0.551208
GLYCINE, SERINE AND THREONINE METABOLISM	0.987081	0.547228
LYSINE DEGRADATION	0.965526	0.597137
TRYPTOPHAN METABOLISM	0.964184	0.594039
UBIQUINONE AND OTHER TERPENOID-QUINONE BIOSYNTHESIS	0.949964	0.60119
N-GLYCAN BIOSYNTHESIS	0.942137	0.633299
FOLATE BIOSYNTHESIS	0.908201	0.655809
THIAMINE METABOLISM	0.906962	0.654066
TYROSINE METABOLISM	0.906568	0.652893
BUTANOATE METABOLISM	0.898763	0.678534
ALPHA-LINOLENIC ACID METABOLISM	0.892636	0.697895
METABOLISM OF XENOBIOTICS BY CYTOCHROME P450	0.890789	0.745984
PHOSPHONATE AND PHOSPHINATE METABOLISM	0.88843	0.679783
GLYCOSYLPHOSPHATIDYLINOSITOL (GPI)-ANCHOR BIOSYNTHESIS	0.876135	0.70651
GLYCOSAMINOGLYCAN BIOSYNTHESIS - HEPARAN SULFATE / HEPARIN	0.862491	0.738478
NICOTINATE AND NICOTINAMIDE METABOLISM	0.858013	0.748691
GLYCOSAMINOGLYCAN BIOSYNTHESIS - KERATAN SULFATE	0.849747	0.704367
GLYCOSAMINOGLYCAN BIOSYNTHESIS - CHONDROITIN SULFATE / DERMATAN SULFATE	0.834567	0.739414
ETHER LIPID METABOLISM	0.820262	0.800407
OTHER TYPES OF O-GLYCAN BIOSYNTHESIS	0.804411	0.767568
GLYCOSPHINGOLIPID BIOSYNTHESIS - LACTO AND NEOLACTO SERIES	0.799884	0.808917
INOSITOL PHOSPHATE METABOLISM	0.77327	0.909548
GLYCEROPHOSPHOLIPID METABOLISM	0.696283	0.96997
TERPENOID BACKBONE BIOSYNTHESIS	0.684718	0.908306
DRUG METABOLISM - CYTOCHROME P450	0.679864	0.963673
TAURINE AND HYPOTAURINE METABOLISM	0.676407	0.894675
SYNTHESIS AND DEGRADATION OF KETONE BODIES	0.670725	0.876499
GLYCEROLIPID METABOLISM	0.670034	0.947422
SPHINGOLIPID METABOLISM	0.623422	0.966395
PORPHYRIN AND CHLOROPHYLL METABOLISM	0.584789	0.98374
RETINOL METABOLISM	0.443402	1
PRIMARY BILE ACID BIOSYNTHESIS	0.434098	0.998895
Summary of GSEA results enriched for Tregs in the HNSCC dataset				Summary of GSEA results enriched for Th in the HNSCC dataset
Metabolism pathways	NES	p-value		Metabolism pathways	NES	p-value
OXIDATIVE PHOSPHORYLATION	1.54882	0		NITROGEN METABOLISM	-2.33719	0
GLYCOLYSIS / GLUCONEOGENESIS	1.30754	0		LINOLEIC ACID METABOLISM	-1.9331	0
CITRATE CYCLE (TCA CYCLE)	1.30144	0.0323232		ETHER LIPID METABOLISM	-1.20277	0
OTHER GLYCAN DEGRADATION	1.21186	0.130256		DRUG METABOLISM - CYTOCHROME P450	-1.05341	0.333333
FATTY ACID DEGRADATION	1.20464	0.0611836		ARGININE BIOSYNTHESIS	-0.971587	0.357143
PHENYLALANINE METABOLISM	1.20166	0.151515		CAFFEINE METABOLISM	-0.81548	0.639594
FATTY ACID ELONGATION	1.19309	0.130165		FOLATE BIOSYNTHESIS	-0.687735	1
BETA-ALANINE METABOLISM	1.18343	0.13286
GALACTOSE METABOLISM	1.18334	0.132591
VALINE, LEUCINE AND ISOLEUCINE DEGRADATION	1.18166	0.0872618
PROPANOATE METABOLISM	1.16782	0.161943
RIBOFLAVIN METABOLISM	1.16491	0.244596
FRUCTOSE AND MANNOSE METABOLISM	1.15142	0.176768
BIOSYNTHESIS OF UNSATURATED FATTY ACIDS	1.14643	0.23125
ALPHA-LINOLENIC ACID METABOLISM	1.14059	0.218623
PYRUVATE METABOLISM	1.13356	0.199597
STEROID BIOSYNTHESIS	1.13295	0.270073
GLYCOSPHINGOLIPID BIOSYNTHESIS - GANGLIO SERIES	1.12351	0.289054
PENTOSE AND GLUCURONATE INTERCONVERSIONS	1.12337	0.228831
GLYCOSPHINGOLIPID BIOSYNTHESIS - GLOBO AND ISOGLOBO SERIES	1.10583	0.330128
FATTY ACID BIOSYNTHESIS	1.10349	0.361497
BUTANOATE METABOLISM	1.09967	0.307223
ASCORBATE AND ALDARATE METABOLISM	1.09428	0.324159
THIAMINE METABOLISM	1.09245	0.357447
AMINO SUGAR AND NUCLEOTIDE SUGAR METABOLISM	1.08722	0.296593
PENTOSE PHOSPHATE PATHWAY	1.06821	0.402637
STARCH AND SUCROSE METABOLISM	1.06146	0.387879
TERPENOID BACKBONE BIOSYNTHESIS	1.05523	0.416925
TYROSINE METABOLISM	1.04404	0.423116
ARGININE AND PROLINE METABOLISM	1.04231	0.417252
NEOMYCIN, KANAMYCIN AND GENTAMICIN BIOSYNTHESIS	1.04024	0.46875
TRYPTOPHAN METABOLISM	1.02175	0.487854
HISTIDINE METABOLISM	1.02154	0.509259
LYSINE DEGRADATION	1.01841	0.483903
GLYCOSAMINOGLYCAN DEGRADATION	1.01582	0.518172
CYSTEINE AND METHIONINE METABOLISM	1.00979	0.511535
SYNTHESIS AND DEGRADATION OF KETONE BODIES	1.00354	0.508197
PORPHYRIN AND CHLOROPHYLL METABOLISM	0.996661	0.553106
PHENYLALANINE, TYROSINE AND TRYPTOPHAN BIOSYNTHESIS	0.974487	0.574755
N-GLYCAN BIOSYNTHESIS	0.952425	0.656942
PURINE METABOLISM	0.952125	0.734
SULFUR METABOLISM	0.940342	0.641143
PRIMARY BILE ACID BIOSYNTHESIS	0.936861	0.659686
PYRIMIDINE METABOLISM	0.924456	0.765
GLYCOSYLPHOSPHATIDYLINOSITOL (GPI)-ANCHOR BIOSYNTHESIS	0.910173	0.707392
ONE CARBON POOL BY FOLATE	0.883458	0.747401
GLYCINE, SERINE AND THREONINE METABOLISM	0.881967	0.794949
DRUG METABOLISM - OTHER ENZYMES	0.85964	0.882
GLYOXYLATE AND DICARBOXYLATE METABOLISM	0.855042	0.799595
GLYCOSAMINOGLYCAN BIOSYNTHESIS - CHONDROITIN SULFATE / DERMATAN SULFATE	0.831002	0.804777
NICOTINATE AND NICOTINAMIDE METABOLISM	0.828679	0.845214
PANTOTHENATE AND COA BIOSYNTHESIS	0.823891	0.820433
GLUTATHIONE METABOLISM	0.822301	0.900901
MANNOSE TYPE O-GLYCAN BIOSYNTHESIS	0.799378	0.831224
SELENOCOMPOUND METABOLISM	0.786469	0.834764
PHOSPHONATE AND PHOSPHINATE METABOLISM	0.78021	0.84375
GLYCOSPHINGOLIPID BIOSYNTHESIS - LACTO AND NEOLACTO SERIES	0.771503	0.877676
INOSITOL PHOSPHATE METABOLISM	0.76184	0.959
GLYCEROPHOSPHOLIPID METABOLISM	0.760114	0.969
VITAMIN B6 METABOLISM	0.75553	0.852479
GLYCEROLIPID METABOLISM	0.745331	0.93994
SPHINGOLIPID METABOLISM	0.7386	0.94489
ARACHIDONIC ACID METABOLISM	0.73658	0.958
OTHER TYPES OF O-GLYCAN BIOSYNTHESIS	0.736167	0.883197
MUCIN TYPE O-GLYCAN BIOSYNTHESIS	0.733652	0.917004
STEROID HORMONE BIOSYNTHESIS	0.691215	0.967968
GLYCOSAMINOGLYCAN BIOSYNTHESIS - KERATAN SULFATE	0.653481	0.946752
ALANINE, ASPARTATE AND GLUTAMATE METABOLISM	0.607568	0.976791
UBIQUINONE AND OTHER TERPENOID-QUINONE BIOSYNTHESIS	0.606497	0.948465
TAURINE AND HYPOTAURINE METABOLISM	0.550451	0.973799
GLYCOSAMINOGLYCAN BIOSYNTHESIS - HEPARAN SULFATE / HEPARIN	0.501552	0.990854

## Sheet: CAF vs Myofibroblast
Summary of GSEA results enriched for CAF in the HNSCC dataset				Summary of GSEA results enriched for myofibroblast in the HNSCC dataset
Metabolism pathways	NES	p-value		Metabolism pathways	NES	p-value
RETINOL METABOLISM	1.6002	0		INOSITOL PHOSPHATE METABOLISM	-1.78888	0
ARACHIDONIC ACID METABOLISM	1.56696	0		PHENYLALANINE METABOLISM	-1.3762	0.078534
LINOLEIC ACID METABOLISM	1.55379	0.00234467		GLYCINE, SERINE AND THREONINE METABOLISM	-1.21619	0.130435
NITROGEN METABOLISM	1.5382	0.00124688		OXIDATIVE PHOSPHORYLATION	-1.16461	0.114286
GALACTOSE METABOLISM	1.52104	0.00117786		ONE CARBON POOL BY FOLATE	-1.09437	0.3125
TAURINE AND HYPOTAURINE METABOLISM	1.49657	0.00879397		CAFFEINE METABOLISM	-0.796695	0.643678
N-GLYCAN BIOSYNTHESIS	1.4775	0.00455581
OTHER GLYCAN DEGRADATION	1.47029	0.00841346
PENTOSE AND GLUCURONATE INTERCONVERSIONS	1.46909	0.00571429
AMINO SUGAR AND NUCLEOTIDE SUGAR METABOLISM	1.41251	0.00778643
GLYCOSPHINGOLIPID BIOSYNTHESIS - GLOBO AND ISOGLOBO SERIES	1.3899	0.040293
GLYCOSPHINGOLIPID BIOSYNTHESIS - GANGLIO SERIES	1.37765	0.0378049
GLYCOSAMINOGLYCAN DEGRADATION	1.37716	0.0296912
SULFUR METABOLISM	1.36648	0.0526992
METABOLISM OF XENOBIOTICS BY CYTOCHROME P450	1.36246	0.0193133
ARGININE BIOSYNTHESIS	1.35942	0.0538922
ASCORBATE AND ALDARATE METABOLISM	1.3308	0.0619048
GLYCOLYSIS / GLUCONEOGENESIS	1.31777	0.0487013
ETHER LIPID METABOLISM	1.29996	0.0735294
ALANINE, ASPARTATE AND GLUTAMATE METABOLISM	1.29444	0.0810502
SPHINGOLIPID METABOLISM	1.28787	0.0865604
ARGININE AND PROLINE METABOLISM	1.2803	0.0848624
GLUTATHIONE METABOLISM	1.2569	0.101862
DRUG METABOLISM - CYTOCHROME P450	1.25404	0.0922747
RIBOFLAVIN METABOLISM	1.24923	0.147022
FATTY ACID DEGRADATION	1.2483	0.0965909
DRUG METABOLISM - OTHER ENZYMES	1.22664	0.106316
FRUCTOSE AND MANNOSE METABOLISM	1.22347	0.157225
GLYCOSAMINOGLYCAN BIOSYNTHESIS - CHONDROITIN SULFATE / DERMATAN SULFATE	1.2173	0.182272
PENTOSE PHOSPHATE PATHWAY	1.20608	0.199536
ALPHA-LINOLENIC ACID METABOLISM	1.203	0.17096
MANNOSE TYPE O-GLYCAN BIOSYNTHESIS	1.19692	0.191358
PANTOTHENATE AND COA BIOSYNTHESIS	1.19262	0.212157
MUCIN TYPE O-GLYCAN BIOSYNTHESIS	1.17895	0.223776
STEROID HORMONE BIOSYNTHESIS	1.17866	0.17377
NICOTINATE AND NICOTINAMIDE METABOLISM	1.17458	0.216216
VALINE, LEUCINE AND ISOLEUCINE DEGRADATION	1.15006	0.23608
PRIMARY BILE ACID BIOSYNTHESIS	1.14512	0.280247
GLYCOSAMINOGLYCAN BIOSYNTHESIS - KERATAN SULFATE	1.13564	0.298267
VITAMIN B6 METABOLISM	1.13449	0.302989
GLYCOSPHINGOLIPID BIOSYNTHESIS - LACTO AND NEOLACTO SERIES	1.11682	0.313023
STARCH AND SUCROSE METABOLISM	1.11046	0.327314
PORPHYRIN AND CHLOROPHYLL METABOLISM	1.10773	0.325315
PHENYLALANINE, TYROSINE AND TRYPTOPHAN BIOSYNTHESIS	1.10235	0.34127
FATTY ACID BIOSYNTHESIS	1.099	0.371393
GLYOXYLATE AND DICARBOXYLATE METABOLISM	1.08144	0.394432
TRYPTOPHAN METABOLISM	1.07037	0.378316
GLYCOSYLPHOSPHATIDYLINOSITOL (GPI)-ANCHOR BIOSYNTHESIS	1.06565	0.404508
SELENOCOMPOUND METABOLISM	1.06056	0.435339
NEOMYCIN, KANAMYCIN AND GENTAMICIN BIOSYNTHESIS	1.05476	0.41319
LYSINE DEGRADATION	1.03746	0.426802
PYRIMIDINE METABOLISM	1.00953	0.471698
UBIQUINONE AND OTHER TERPENOID-QUINONE BIOSYNTHESIS	1.00086	0.526976
CITRATE CYCLE (TCA CYCLE)	0.997942	0.51018
STEROID BIOSYNTHESIS	0.99151	0.536675
PHOSPHONATE AND PHOSPHINATE METABOLISM	0.964017	0.557333
SYNTHESIS AND DEGRADATION OF KETONE BODIES	0.953544	0.571066
OTHER TYPES OF O-GLYCAN BIOSYNTHESIS	0.936561	0.599512
TYROSINE METABOLISM	0.93655	0.588028
TERPENOID BACKBONE BIOSYNTHESIS	0.92994	0.614098
PROPANOATE METABOLISM	0.915162	0.639671
HISTIDINE METABOLISM	0.890305	0.688389
THIAMINE METABOLISM	0.889731	0.682161
BUTANOATE METABOLISM	0.882151	0.679623
GLYCOSAMINOGLYCAN BIOSYNTHESIS - HEPARAN SULFATE / HEPARIN	0.858646	0.732057
FATTY ACID ELONGATION	0.846246	0.722356
CYSTEINE AND METHIONINE METABOLISM	0.828585	0.766892
PYRUVATE METABOLISM	0.745802	0.880631
FOLATE BIOSYNTHESIS	0.744798	0.848965
PURINE METABOLISM	0.729463	0.964539
GLYCEROPHOSPHOLIPID METABOLISM	0.692591	0.95666
BETA-ALANINE METABOLISM	0.686272	0.914994
GLYCEROLIPID METABOLISM	0.684678	0.943709
BIOSYNTHESIS OF UNSATURATED FATTY ACIDS	0.592691	0.97157
